# Supplementary material for: Detection of quantum-vacuum field correlations outside the light cone
Source: Nat Commun. 2022 Jun 13;13:3383. doi: 10.1038/s41467-022-31081-1 (PMC9192708; doi:10.1038/s41467-022-31081-1)
Supplement: Supplementary file 2 — Source Data [file 41467_2022_31081_MOESM2_ESM.zip]

Archive with 2 entries (2 files):
- Figure2.xlsx
- Figure3.xlsx
