# Supplementary material for: Detection of quantum-vacuum field correlations outside the light cone
Source: Nat Commun. 2022 Jun 13;13:3383. doi: 10.1038/s41467-022-31081-1 (PMC9192708; doi:10.1038/s41467-022-31081-1)
Supplement: Supplementary file 2 — Source Data [file 41467_2022_31081_MOESM2_ESM.zip › Figure2.xlsx]

## Sheet: Sheet1
time	Measurement	3 THz FFT filter
ps
-1.66667	0	0.12412
-1.63333	-0.05445	0.16058
-1.6	-0.18174	0.22784
-1.56667	-0.47489	0.31769
-1.53333	1.53461	0.41843
-1.5	1.40887	0.51601
-1.46667	2.02422	0.59619
-1.43333	-0.2421	0.64729
-1.4	-1.05572	0.66273
-1.36667	0.51123	0.64256
-1.33333	0.11957	0.5933
-1.3	1.91063	0.52619
-1.26667	-0.66875	0.4541
-1.23333	1.51305	0.38823
-1.2	0.62779	0.33532
-1.16667	0.77657	0.29654
-1.13333	0.22915	0.2681
-1.1	-1.67965	0.24347
-1.06667	0.4437	0.21637
-1.03333	0.6812	0.18359
-1	1.07826	0.14658
-0.96667	-0.06678	0.11141
-0.93333	-0.06659	0.08713
-0.9	-1.01155	0.08304
-0.86667	-0.364	0.10598
-0.83333	1.22854	0.15819
-0.8	0.57813	0.23672
-0.76667	1.41082	0.33401
-0.73333	0.08614	0.43941
-0.7	-0.28914	0.5409
-0.66667	-0.08748	0.62611
-0.63333	1.3768	0.68261
-0.6	-0.31305	0.69756
-0.56667	1.07085	0.65758
-0.53333	0.71459	0.54981
-0.5	0.8991	0.36492
-0.46667	0.48339	0.10211
-0.43333	0.55958	-0.2249
-0.4	-2.17109	-0.58268
-0.36667	0.55792	-0.91608
-0.33333	-3.46998	-1.15157
-0.3	-1.02796	-1.20694
-0.26667	-0.09104	-1.00684
-0.23333	-1.08163	-0.50157
-0.2	0.72724	0.31494
-0.16667	2.08844	1.39281
-0.13333	1.9233	2.62403
-0.1	4.92919	3.85268
-0.06667	4.79579	4.89757
-0.03333	5.04125	5.58378
4.54747e-13	5.41422	5.7771
0.03333	4.56415	5.4138
0.06667	4.476	4.51874
0.1	4.22911	3.20659
0.13333	1.902	1.66474
0.16667	-0.14663	0.12049
0.2	-1.21156	-1.20095
0.23333	-2.02616	-2.11895
0.26667	-2.05418	-2.53119
0.3	-1.46734	-2.43107
0.33333	-2.58114	-1.90519
0.36667	-3.13447	-1.1115
0.4	-0.22516	-0.24336
0.43333	-0.02442	0.51229
0.46667	1.6545	1.013
0.5	3.00867	1.18696
0.53333	2.2005	1.04179
0.56667	0.13715	0.65503
0.6	-0.547	0.14977
0.63333	-1.30655	-0.33821
0.66667	-1.17484	-0.69318
0.7	-0.14853	-0.84457
0.73333	-3.14408	-0.77908
0.76667	1.20199	-0.53784
0.8	0.30717	-0.20074
0.83333	1.3717	0.13716
0.86667	1.12658	0.39069
0.9	0.53932	0.50474
0.93333	-1.37628	0.465
0.96667	-1.07912	0.29759
1	0.32235	0.05868
1.03333	0.0337	-0.18216
1.06667	0.92982	-0.36025
1.1	-0.89269	-0.43077
1.13333	-0.92776	-0.37739
1.16667	0.07295	-0.21292
1.2	2.6202	0.02698
1.23333	-0.82778	0.29455
1.26667	0.1167	0.542
1.3	-0.42562	0.73159
1.33333	-1.42109	0.84172
1.36667	2.0708	0.86826
1.4	3.40441	0.82182
1.43333	0.88342	0.72242
1.46667	-0.57485	0.59358
1.5	0.32087	0.45749
1.53333	0.40743	0.332
1.56667	0.52385	0.22976
1.6	0.12204	0.15868
1.63333	0	0.12301
