# Supplementary material for: Detection of quantum-vacuum field correlations outside the light cone
Source: Nat Commun. 2022 Jun 13;13:3383. doi: 10.1038/s41467-022-31081-1 (PMC9192708; doi:10.1038/s41467-022-31081-1)
Supplement: Supplementary file 2 — Source Data [file 41467_2022_31081_MOESM2_ESM.zip › Figure3.xlsx]

## Sheet: Figure 3a
Frequency (THz)	Exp. Data (V^2/m^2 THz^-1)	Error	Frequency (THz)	Kerr removed (V^2/m^2 THz^-1)	Error	Frequency (THz)	Theory
0.075	0.39641	0.04255	0.075	0.188024	0.04255	0.01	1.05996e-05
0.11245	0.39701	0.04871	0.11245	0.188669	0.04871	0.09475	0.00821
0.14991	0.39884	0.06319	0.14991	0.190611	0.06319	0.17949	0.02089
0.18736	0.40198	0.08051	0.18736	0.193945	0.08051	0.26424	0.03916
0.22481	0.40656	0.09769	0.22481	0.198801	0.09769	0.34898	0.0634
0.26227	0.41274	0.11322	0.26227	0.205341	0.11322	0.43373	0.09262
0.29972	0.42063	0.12619	0.29972	0.213675	0.12619	0.51847	0.12611
0.33717	0.43034	0.13603	0.33717	0.223913	0.13603	0.60322	0.1642
0.37463	0.44185	0.14239	0.37463	0.236037	0.14239	0.68797	0.20462
0.41208	0.45511	0.14513	0.41208	0.249998	0.14513	0.77271	0.24676
0.44953	0.4699	0.14431	0.44953	0.265577	0.14431	0.85746	0.29026
0.48698	0.48594	0.1402	0.48698	0.282495	0.1402	0.9422	0.33705
0.52444	0.50284	0.13325	0.52444	0.300367	0.13325	1.02695	0.38589
0.56189	0.52014	0.12413	0.56189	0.318733	0.12413	1.11169	0.43668
0.59934	0.53737	0.11369	0.59934	0.337121	0.11369	1.19644	0.49242
0.6368	0.55405	0.10288	0.6368	0.355051	0.10288	1.28119	0.54118
0.67425	0.56976	0.09272	0.67425	0.372104	0.09272	1.36593	0.58268
0.7117	0.58418	0.08411	0.7117	0.387959	0.08411	1.45068	0.62275
0.74916	0.59713	0.07757	0.74916	0.402436	0.07757	1.53542	0.6538
0.78661	0.60855	0.07305	0.78661	0.415475	0.07305	1.62017	0.6776
0.82406	0.61855	0.06991	0.82406	0.427185	0.06991	1.70492	0.71012
0.86152	0.62739	0.06721	0.86152	0.437825	0.06721	1.78966	0.73071
0.89897	0.63544	0.06405	0.89897	0.447762	0.06405	1.87441	0.74766
0.93642	0.64317	0.05989	0.93642	0.457466	0.05989	1.95915	0.75521
0.97388	0.65107	0.0547	0.97388	0.467424	0.0547	2.0439	0.74533
1.01133	0.65965	0.04904	1.01133	0.478144	0.04904	2.12864	0.71489
1.04878	0.66934	0.04421	1.04878	0.490057	0.04421	2.21339	0.65412
1.08623	0.68046	0.04209	1.08623	0.503473	0.04209	2.29814	0.55953
1.12369	0.69321	0.04416	1.12369	0.518589	0.04416	2.38288	0.43786
1.16114	0.70763	0.05024	1.16114	0.535439	0.05024	2.46763	0.29046
1.19859	0.72357	0.05875	1.19859	0.553871	0.05875	2.55237	0.14407
1.23605	0.74074	0.06799	1.23605	0.573589	0.06799	2.63712	0.02075
1.2735	0.75872	0.0767	1.2735	0.594168	0.0767	2.72186	-0.10228
1.31095	0.77699	0.08406	1.31095	0.615082	0.08406	2.80661	-0.19907
1.34841	0.79496	0.08957	1.34841	0.635738	0.08957	2.89136	-0.2453
1.38586	0.81205	0.093	1.38586	0.655549	0.093	2.9761	-0.25998
1.42331	0.82771	0.09432	1.42331	0.67396	0.09432	3.06085	-0.28557
1.46077	0.84148	0.09367	1.46077	0.690506	0.09367	3.14559	-0.24433
1.49822	0.85298	0.09128	1.49822	0.704801	0.09128	3.23034	-0.20115
1.53567	0.86198	0.08744	1.53567	0.716612	0.08744	3.31508	-0.16912
1.57313	0.86837	0.08245	1.57313	0.725823	0.08245	3.39983	-0.1382
1.61058	0.87217	0.07653	1.61058	0.732447	0.07653	3.48458	-0.11748
1.64803	0.87347	0.06989	1.64803	0.736572	0.06989	3.56932	-0.09813
1.68548	0.87247	0.06264	1.68548	0.738393	0.06264	3.65407	-0.07473
1.72294	0.86937	0.05484	1.72294	0.738107	0.05484	3.73881	-0.05837
1.76039	0.86439	0.04658	1.76039	0.73593	0.04658	3.82356	-0.04344
1.79784	0.85771	0.03798	1.79784	0.73204	0.03798	3.90831	-0.03409
1.8353	0.84947	0.02928	1.8353	0.726575	0.02928	3.99305	-0.02658
1.87275	0.83969	0.02094	1.87275	0.719551	0.02094	4.0778	-0.01837
1.9102	0.82836	0.01392	1.9102	0.710958	0.01392	4.16254	-0.01404
1.94766	0.81536	0.01057	1.94766	0.700674	0.01057	4.24729	-0.00727
1.98511	0.8005	0.01266	1.98511	0.688509	0.01266	4.33203	-0.00405
2.02256	0.78356	0.01709	2.02256	0.67424	0.01709	4.41678	-0.00217
2.06002	0.76429	0.0214	2.06002	0.657619	0.0214	4.50153	-0.000473932
2.09747	0.74246	0.02489	2.09747	0.638415	0.02489	4.58627	0.000839378
2.13492	0.71786	0.02757	2.13492	0.616419	0.02757	4.67102	0.00143
2.17238	0.69034	0.0298	2.17238	0.591483	0.0298	4.75576	0.00187
2.20983	0.65982	0.03216	2.20983	0.563526	0.03216	4.84051	0.00195
2.24728	0.62631	0.03519	2.24728	0.532559	0.03519	4.92525	0.00187
2.28473	0.58988	0.03914	2.28473	0.498655	0.03914	5.01	0.0019
2.32219	0.55069	0.0439	2.32219	0.461973	0.0439
2.35964	0.50898	0.04905	2.35964	0.422755	0.04905
2.39709	0.46503	0.05406	2.39709	0.381281	0.05406
2.43455	0.41916	0.05838	2.43455	0.337873	0.05838
2.472	0.37173	0.06159	2.472	0.292891	0.06159
2.50945	0.32312	0.06337	2.50945	0.246715	0.06337
2.54691	0.27372	0.06354	2.54691	0.199735	0.06354
2.58436	0.22396	0.06204	2.58436	0.152381	0.06204
2.62181	0.17427	0.05895	2.62181	0.105083	0.05895
2.65927	0.12513	0.05441	2.65927	0.0583218	0.05441
2.69672	0.07704	0.04871	2.69672	0.012594	0.04871
2.73417	0.03054	0.04225	2.73417	-0.0315609	0.04225
2.77163	-0.01377	0.03574	2.77163	-0.0735438	0.03574
2.80908	-0.0553	0.03044	2.80908	-0.112768	0.03044
2.84653	-0.09341	0.02829	2.84653	-0.148595	0.02829
2.88398	-0.12747	0.03078	2.88398	-0.180399	0.03078
2.92144	-0.15688	0.0373	2.92144	-0.20758	0.0373
2.95889	-0.18113	0.04603	2.95889	-0.229633	0.04603
2.99634	-0.19978	0.05548	2.99634	-0.246121	0.05548
3.0338	-0.21254	0.06464	3.0338	-0.25676	0.06464
3.07125	-0.21927	0.0728	3.07125	-0.261413	0.0728
3.1087	-0.22003	0.07946	3.1087	-0.260142	0.07946
3.14616	-0.21505	0.08427	3.14616	-0.25318	0.08427
3.18361	-0.20479	0.08703	3.18361	-0.240992	0.08703
3.22106	-0.18983	0.0877	3.22106	-0.224161	0.0877
3.25852	-0.17094	0.08638	3.25852	-0.203459	0.08638
3.29597	-0.14897	0.08334	3.29597	-0.179741	0.08334
3.33342	-0.12483	0.07891	3.33342	-0.153919	0.07891
3.37088	-0.09945	0.07355	3.37088	-0.126925	0.07355
3.40833	-0.0737	0.06775	3.40833	-0.099632	0.06775
3.44578	-0.04838	0.062	3.44578	-0.0728416	0.062
3.48323	-0.02414	0.05674	3.48323	-0.0472051	0.05674
3.52069	-0.00152	0.05234	3.52069	-0.023267	0.05234
3.55814	0.01915	0.04901	3.55814	-0.00135788	0.04901
3.59559	0.03764	0.0468	3.59559	0.0182957	0.0468
3.63305	0.05388	0.04564	3.63305	0.0356243	0.04564
3.6705	0.06791	0.04537	3.6705	0.0506684	0.04537
3.70795	0.07983	0.04585	3.70795	0.0635297	0.04585
3.74541	0.08977	0.04696	3.74541	0.0743401	0.04696
3.78286	0.09785	0.04862	3.78286	0.0832214	0.04862
3.82031	0.10416	0.05081	3.82031	0.0902665	0.05081
3.85777	0.10871	0.0535	3.85777	0.0954885	0.0535
3.89522	0.11145	0.05664	3.89522	0.0988403	0.05664
3.93267	0.11226	0.06016	3.93267	0.100206	0.06016
3.97013	0.11097	0.06393	3.97013	0.0994188	0.06393
4.00758	0.10739	0.06778	4.00758	0.0962925	0.06778
4.04503	0.10134	0.07153	4.04503	0.0906493	0.07153
4.08248	0.09267	0.07497	4.08248	0.0823469	0.07497
4.11994	0.08137	0.07791	4.11994	0.0713799	0.07791
4.15739	0.06752	0.08018	4.15739	0.0578324	0.08018
4.19484	0.05135	0.08164	4.19484	0.0419388	0.08164
4.2323	0.03327	0.08222	4.2323	0.0241134	0.08222
4.26975	0.01382	0.08187	4.26975	0.00490011	0.08187
4.3072	-0.00633	0.08061	4.3072	-0.0150271	0.08061
4.34466	-0.0264	0.07848	4.34466	-0.0348844	0.07848
4.38211	-0.04559	0.07558	4.38211	-0.0538687	0.07558
4.41956	-0.0631	0.07203	4.41956	-0.0711765	0.07203
4.45702	-0.07821	0.06795	4.45702	-0.0860852	0.06795
4.49447	-0.09034	0.06348	4.49447	-0.0980121	0.06348
4.53192	-0.09907	0.05878	4.53192	-0.106535	0.05878
4.56938	-0.10421	0.05396	4.56938	-0.111461	0.05396
4.60683	-0.10581	0.04916	4.60683	-0.11284	0.04916
4.64428	-0.10415	0.04452	4.64428	-0.110951	0.04452
4.68173	-0.09972	0.04014	4.68173	-0.106282	0.04014
4.71919	-0.0932	0.03615	4.71919	-0.0995141	0.03615
4.75664	-0.08538	0.03264	4.75664	-0.0914364	0.03264
4.79409	-0.07714	0.02969	4.79409	-0.0829293	0.02969
4.83155	-0.06934	0.02734	4.83155	-0.0748533	0.02734
4.869	-0.06276	0.02559	4.869	-0.0679893	0.02559
4.90645	-0.05806	0.02436	4.90645	-0.0629982	0.02436
4.94391	-0.05571	0.0235	4.94391	-0.0603511	0.0235
4.98136	-0.05598	0.02288	4.98136	-0.0603194	0.02288
5.01881	-0.05888	0.02234	5.01881	-0.0629147	0.02234

## Sheet: Figure 3b
Frequency (THz)	Non-causal contr.	Causal contr.	Frequency (THz)	Theory
0.08475	0.00285	-0.00284	0.01	1.05996e-05
0.16949	0.01383	-0.00562	0.09475	0.00821
0.25424	0.0323	-0.01142	0.17949	0.02089
0.33898	0.05794	-0.01878	0.26424	0.03916
0.42373	0.09009	-0.02669	0.34898	0.0634
0.50848	0.12803	-0.03541	0.43373	0.09262
0.59322	0.17205	-0.04594	0.51847	0.12611
0.67797	0.22118	-0.05698	0.60322	0.1642
0.76271	0.27415	-0.06953	0.68797	0.20462
0.84746	0.32999	-0.08324	0.77271	0.24676
0.9322	0.39001	-0.09975	0.85746	0.29026
1.01695	0.45335	-0.11629	0.9422	0.33705
1.1017	0.51738	-0.13149	1.02695	0.38589
1.18644	0.58536	-0.14868	1.11169	0.43668
1.27119	0.65092	-0.15851	1.19644	0.49242
1.35593	0.71079	-0.16961	1.28119	0.54118
1.44068	0.76823	-0.18555	1.36593	0.58268
1.52542	0.82128	-0.19854	1.45068	0.62275
1.61017	0.8684	-0.2146	1.53542	0.6538
1.69492	0.91324	-0.23564	1.62017	0.6776
1.77966	0.9517	-0.24158	1.70492	0.71012
1.86441	0.98123	-0.25051	1.78966	0.73071
1.94915	0.99587	-0.24821	1.87441	0.74766
2.0339	0.99346	-0.23825	1.95915	0.75521
2.11865	0.97083	-0.2255	2.0439	0.74533
2.20339	0.91262	-0.19772	2.12864	0.71489
2.28814	0.81756	-0.16343	2.21339	0.65412
2.37288	0.69857	-0.13903	2.29814	0.55953
2.45763	0.54727	-0.10941	2.38288	0.43786
2.54237	0.38795	-0.09749	2.46763	0.29046
2.62712	0.2564	-0.11234	2.55237	0.14407
2.71187	0.09625	-0.0755	2.63712	0.02075
2.79661	-0.01634	-0.08594	2.72186	-0.10228
2.88136	-0.08595	-0.11311	2.80661	-0.19907
2.9661	-0.10631	-0.13898	2.89136	-0.2453
3.05085	-0.15218	-0.1078	2.9761	-0.25998
3.13559	-0.16478	-0.12078	3.06085	-0.28557
3.22034	-0.12377	-0.12056	3.14559	-0.24433
3.30509	-0.08577	-0.11538	3.23034	-0.20115
3.38983	-0.04914	-0.11999	3.31508	-0.16912
3.47458	-0.01747	-0.12072	3.39983	-0.1382
3.55932	0.0132	-0.13068	3.48458	-0.11748
3.64407	0.04181	-0.13995	3.56932	-0.09813
3.72881	0.06739	-0.14212	3.65407	-0.07473
3.81356	0.09071	-0.14908	3.73881	-0.05837
3.89831	0.11188	-0.15532	3.82356	-0.04344
3.98305	0.13278	-0.16687	3.90831	-0.03409
4.0678	0.15055	-0.17713	3.99305	-0.02658
4.15254	0.17058	-0.18895	4.0778	-0.01837
4.23729	0.18274	-0.19678	4.16254	-0.01404
4.32203	0.19712	-0.20438	4.24729	-0.00727
4.40678	0.21384	-0.21789	4.33203	-0.00405
4.49153	0.23266	-0.23483	4.41678	-0.00217
			4.50153	-0.000473932
			4.58627	0.000839378
			4.67102	0.00143
			4.75576	0.00187
			4.84051	0.00195
			4.92525	0.00187
			5.01	0.0019
